# Supplementary material for: SsCak1 Regulates Growth and Pathogenicity in Sclerotinia sclerotiorum
Source: Int J Mol Sci. 2023 Aug 9;24(16):12610. doi: 10.3390/ijms241612610 (PMC10454577; doi:10.3390/ijms241612610)
Supplement: Supplementary file 1 [file ijms-24-12610-s001.zip]

Archive with 1 entries (1 files):
- ijms-2540454-SI.pdf
